# Supplementary material for: An Integrative, Systematic Review Exploring the Research, Effectiveness, Adoption, Implementation, and Maintenance of Interventions to Reduce Sedentary Behaviour in Office Workers
Source: Int J Environ Res Public Health. 2018 Dec 15;15(12):2876. doi: 10.3390/ijerph15122876 (PMC6313589; doi:10.3390/ijerph15122876)
Supplement: Supplementary file 1 [file ijerph-15-02876-s001.zip]

Archive with 2 entries (2 files):
- Supplementary table 1. Reporting of indicators of reach and effectiveness across all included interventions.docx
- Supplementary table 2. Reporting of indicators of adoption, implementation and maintenance across all included interventions.docx
